# Supplementary material for: Comparison of proinsulin and C-peptide secretion in healthy versus long-standing type 1 diabetes mellitus cohorts: A pilot study
Source: PLoS One. 2018 Nov 9;13(11):e0207065. doi: 10.1371/journal.pone.0207065 (PMC6226191; doi:10.1371/journal.pone.0207065)
Supplement: S1 Table — (XLSX) [file pone.0207065.s001.xlsx]

## Sheet: MMTT PI Data Local Cohorts
Supplemental Table 1: MMTT PI Data Local Cohort
Results: Measured by the Total Human Proinsulin ELISA ALPCO (Cat No. 80-PINHUT-CH01)
0.14pM = lowest
	Proinsulin in pM for Subjects:
	Control										T1D (CP Negative)
Time (min)	1	3	4	6	16	17	18	20	31	37	5	12	14	15	23	26	32	34	36	43
0	5.78838	3.18159	10.7071	10.4629	3.22482	1.38449	4.01623	6.67669	3.72249	3.33853
15	10.9722	6.58177	29.7437	22.6053	4.00686	2.35713	4.88944	10.4873	11.3418	6.58701							0.231938
30	44.3331	17.8261	51.1784	39.596	8.82454	6.12905	4.72508	9.79951	14.511	14.6043							0.494541
90	45.9812	16.2888	64.3807	39.3883	10.2549	8.13965	18.8634	65.0699	4.99656	10.6776							1.36378
	Proinsulin in pM for Subjects:
	Control										T1D (CP Negative)										T1D (CP Positive)
Time (min)	11	8	9	13	25	28	22	24	35	40	10	27	21	19	29	30	33	38	39	44	41	42
0	4.88728	2.69124	5.72728	7.85166	2.99542	4.22315	3.29542	3.00312	3.38451	3.05713											4.78973	0.190235
5	5.03027	3.5388	11.071	10.0657	3.05448	6.06707	3.44089	3.78358	3.23748	3.17502											4.33788	0.319266
15	6.39598	4.39136	15.276	20.3584	5.5961	12.8504	3.60918	5.92048	10.7309	8.13017											4.17553	0.414947
30	25.8091	11.5093	34.6143	54.6481	10.0036	23.458	4.71321	10.2089	19.0448	11.1615							0.239934				4.93626	0.541787
60	45.0765	17.4951	28.5635	77.8582	19.6776	19.944	10.2262	18.9458	5.71773	8.76651							0.671912				5.44728	1.08075
90	32.6762	7.89782	34.2529	55.2198	18.8212	30.0855	10.3462	29.1508	8.88044	5.91598							1.13936				7.87164	1.88564
120	37.6112	9.88061	61.5415	59.1565	17.9974	36.7675	10.6925	54.5051	5.68703	9.20914							1.60311				9.77791	2.44065
150	64.1513	18.0181	33.0161	74.1344	12.8835	18.65	8.30604	48.4572	10.438	5.11389							1.91422				9.78355	2.94861
180	41.7371	8.27817	18.5347	80.089	9.21591	10.5658	7.79028	29.3008	4.10686	4.01403							2.04548				9.58477	2.69811
210	28.1321	10.9109	16.6203	57.0206	6.5783	6.86817	6.45821	21.0294	3.05341	3.28212							1.83648				8.41894	*
240	16.2852	15.0413	11.9823	30.9005	5.02428	6.7915	4.65882	11.7269	2.72697	3.89759							1.73867				8.1625	*
Blank = Below Detection																		* times 210 and 240 were not collected due to the subject not feeling well and requesting to stop the MMTT
