# Supplementary material for: Comparison of proinsulin and C-peptide secretion in healthy versus long-standing type 1 diabetes mellitus cohorts: A pilot study
Source: PLoS One. 2018 Nov 9;13(11):e0207065. doi: 10.1371/journal.pone.0207065 (PMC6226191; doi:10.1371/journal.pone.0207065)
Supplement: S2 Table — (XLSX) [file pone.0207065.s002.xlsx]

## Sheet: Sheet1
Supplemental table 2: MMTT CP Local Cohort
C-peptide in pM for subjects during MMTT
Blank = Below Limits of Detection = 2.5 pM
	C-peptide in pM for Subjects:
	CTSI Healthy Control										CTSI T1D
Time (min)	1	3	4	6	16	17	18	20	31	37	5	12	14	15	23	26	32	34	36	43
0	454.7	187.8	437.8	446.923	254.486	268.695	319.923	647.322	516.128	308.694							3.33317
15	805.3	564.8	1286.5	1131.57	344.606	934.238	287.117	1372.37	1703.27	817.095							9.97363
30	2487.2	1460.6	2148.8	1850.22	618.325	2326.69	295.104	1194.8	1940.45	1586.96							13.8035
90	1761.2	1040	1755	1751.38	429.213	1574.26	1254.53	4920.22	601.857	994.266							41.3628
	C-peptide in pM for Subjects:
	CTSI Healthy Control										CTSI T1D
Time (min)	11	8	9	13	25	28	22	24	35	40	10	27	21	19	29	30	33	38	39	44	41	42
0	360.7	328.7	206.9	413.122	261.284	859.64	232.304	395.108	468.512	290.061						3.44498	2.61864				68.3169	2.58823
5	294.9	380.8	579.8	1464.01	294.554	1272.26	274.46	501.522	391.707	287.389					12.198		8.79822				59.6726	3.74633
15	515.5	398.8	1017.6	1967.4	399.587	2660.34	251.352	1166.32	1535.14	1031.45							15.3291				66.6723	10.5778
30	1712.8	1273.4	2001.6	2252.22	797.618	3763.43	268.877	1846.46	2635.21	1474.81					13.996		15.8733				84.8864	22.7125
60	2372.5	1482.3	1341.8	2826.72	1245.79	3059.07	767.422	2856.77	792.796	1073.57					4.53776		33.0977				96.7546	39.2477
90	1599.3	702.1	1755.8	1776.97	894.092	3051.59	781.711	3420.71	1375.18	530.966	12.9						56.3736				142.426	72.4309
120	1437.9	824.9	1939.3	2144.81	783.886	2561	562.446	4401.39	1151.24	747.127	6.2			10.3721	12.0332		53.8156				163.067	87.9449
150	2086.1	1377.6	773.7	2454.87	467.796	1244.47	372.851	3225.07	1818.36	455.865	11.2			10.3721			52.9837				187.657	91.3126
180	1383.7	672.5	509.9	2414.46	343.363	785.709	323.661	2056.57	637.145	391.755					14.3605		51.1321				199.699	82.6154
210	705.1	1103.9	373	1651.59	232.353	564.47	368.241	1235.96	437.017	330.08			12	7.83509			43.0358			2.63677	192.644
240	514.4	1045	268.3	962.244	130.412	697.926	218.148	893.024	386.216	313.186			11.2				49.1805				206.541
CM in PM				CM in nM
Subject 1	Subject 2	Subject 3		Subject 1	Subject 2	Subject 3
2.61864	68.3169	2.58823		0.00261864	0.0683169	0.00258823
8.79822	59.6726	3.74633		0.00879822	0.0596726	0.00374633
15.3291	66.6723	10.5778		0.0153291	0.0666723	0.0105778
15.8733	84.8864	22.7125		0.0158733	0.0848864	0.0227125
33.0977	96.7546	39.2477		0.0330977	0.0967546	0.0392477
56.3736	142.426	72.4309		0.0563736	0.142426	0.0724309
53.8156	163.067	87.9449		0.0538156	0.163067	0.0879449
52.9837	187.657	91.3126		0.0529837	0.187657	0.0913126
51.1321	199.699	82.6154		0.0511321	0.199699	0.0826154
43.0358	192.644	*		0.0430358	0.192644	*
49.1805	206.541	*		0.0491805	0.206541	*
			delta CP	21.5278	2.92313	35.2799
* times 210 and 240 were not collected due to the subject not feeling well and requesting to stop the MMTT
