# Supplementary material for: Comparison of proinsulin and C-peptide secretion in healthy versus long-standing type 1 diabetes mellitus cohorts: A pilot study
Source: PLoS One. 2018 Nov 9;13(11):e0207065. doi: 10.1371/journal.pone.0207065 (PMC6226191; doi:10.1371/journal.pone.0207065)
Supplement: S3 Table — (XLSX) [file pone.0207065.s003.xlsx]

## Sheet: T1D Exchange Cohort PI and CP
Supplemental Table 3 : T1D Exchange Cohort (n = 37)
AnalyticID	PI (pM) non fasting	CP Baseline pM	CP Max pM	CP Baseline (nM)	CP Max (nM)	CP Max/Base	CP nonfasting (pM)	Proinsulin to C-peptide Ratios (% C-peptide)	Non-fasting Serum Glucose (mg/dL)	CollectionTime	Time Last FoodIntake	Carbs LastFoodIntake	Min Between Food and Collection	Hours Between Food and Collection	A1C	T1D Duration	T1D Diag Age	Age at visit	Gender
025-0007	2.37043	397	152	0.397	0.152	0.382872	206.452	1.14817	477	1:45:00 PM	12:30:00 PM	40	75	1.25	6.8	19	29	48	F
025-0011	1.489	56	106	0.056	0.106	1.89286	22.2136	6.7031	152	1:45:00 PM	12:10:00 PM	20	95	1.583	6.8	30	25	56	M
025-0013	1.85269	86	166	0.086	0.166	1.93023	40.3479	4.5918	252	11:30:00 AM	8:30:00 AM	32	180	3	12.4	5	37	42	F
025-0015	2.71683	103	354	0.103	0.354	3.43689	29.3501	9.25664	194	1:18:00 PM	12:44:00 PM	18	34	0.567	8.2	7	35	43	F
025-0022	4.9491	89	513	0.089	0.513	5.76404	35.2887	14.0246	255	10:20:00 AM	10:05:00 AM	29	15	0.25	7.6	21	26	48	M
025-0043	2.34538	116	530	0.116	0.53	4.56897	29.9283	7.83667	172	12:00:00 PM	10:45:00 AM	45	75	1.25	6.5	17	30	48	F
025-0047	3.38623	305	874	0.305	0.874	2.86557	144.832	2.33804	186	10:40:00 AM	8:00:00 AM	25	160	2.667	6.1	4	41	45	F
025-0054	5.83727	96	189	0.096	0.189	1.96875	41.2535	14.1497	216	11:10:00 AM	8:45:00 AM	35	145	2.417	7.1	9	27	36	F
025-0055	2.62479	122	209	0.122	0.209	1.71311	45.4136	5.77975	208	12:57:00 PM	12:00:00 PM	52	57	0.95	7.8	44	16	61	F
025-0061	2.83296	109	367	0.109	0.367	3.36697	51.844	5.46439	177	9:01:00 AM	7:30:00 AM	50	91	1.517	7.3	9	43	53	M
025-0067	5.14576	83	510	0.083	0.51	6.14458	8.72071	59.0062	142	11:10:00 AM	10:00:00 AM	15	70	1.167	6.7	5	12	17	F
025-0077	0.655684	23	348	0.023	0.348	15.1304	3.35273	19.5567	180	3:00:00 PM	2:43:00 PM	24	17	0.283	9.9	4	22	27	F
025-0078	0.655684	40	132	0.04	0.132	3.3	9.51823	6.88872	152	12:32:00 PM	11:50:00 AM	32	42	0.7	8.5	42	20	63	F
025-0084	2.88057	43	185	0.043	0.185	4.30233	13.9452	20.6564	205	10:10:00 AM	9:00:00 AM	30	70	1.167	7.2	10	45	55	M
025-0086	2.06045	40	152	0.04	0.152	3.8	11.9347	17.2643	162	10:45:00 AM	7:30:00 AM	14	195	3.25	7	6	43	50	F
025-0087	5.25707	122	175	0.122	0.175	1.43443	51.7464	10.1593	209	8:15:00 AM	7:50:00 AM	40	25	0.417	6.7	9	14	23	F
025-0096	0.674905	119	318	0.119	0.318	2.67227	73.9652	0.912464	301	11:25:00 AM	8:15:00 AM	30	190	3.167	7.6	23	30	53	F
025-0005	10.7659	1211	963	1.211	0.963	0.795211	741.504	1.45191	287	9:30:00 AM	8:00:00 AM	60	90	1.5	5.8	28	42	70	F
025-0006	9.42425	1125	1205	1.125	1.205	1.07111	540.068	1.74501	228	12:50:00 PM	12:10:00 PM	20	40	0.667	5.8	10	32	42	F
025-0009	6.66997	685	1175	0.685	1.175	1.71533	649.262	1.02732	309	2:00:00 PM	12:00:00 PM	60	120	2	7.9	15	21	36	M
025-0012	8.32257	149	159	0.149	0.159	1.06711	76.1383	10.9309	379	12:15:00 PM	12:00:00 PM	15	15	0.25	10.5	9	22	32	F
025-0016	52.0608	1096	1076	1.096	1.076	0.981752	854.679	6.09126	218	3:11:00 PM	1:30:00 PM	22	101	1.683	6.6	6	36	42	M
025-0025	12.9957	374	834	0.374	0.834	2.22995	332.875	3.90408	242	11:55:00 AM	8:30:00 AM	28	205	3.417	7.7	6	32	39	F
025-0026	6.38478	172	331	0.172	0.331	1.92442	57.1212	11.1776	227	12:00:00 PM	11:45:00 AM	11	15	0.25	7.4	4	23	28	F
025-0035	7.15	103	179	0.103	0.179	1.73786	7.71522	92.674	205	11:50:00 AM	10:00:00 AM	62	110	1.833	6.3	5	7	12	M
025-0038	35.6131	344	338	0.344	0.338	0.982558	81.3008	43.8042	373	11:50:00 AM	11:00:00 AM	15	50	0.833	8.4	4	15	19	M
025-0039	9.30323	185	377	0.185	0.377	2.03784	17.838	52.1541	305	4:00:00 PM	2:00:00 PM	20	120	2	8.6	5	11	16	F
025-0042	8.73639	636	1298	0.636	1.298	2.04088	181.277	4.81936	143	10:15:00 AM	8:00:00 AM	25	135	2.25	5.1	4	34	38	F
025-0062	8.43899	89	242	0.089	0.242	2.7191	15.0291	56.151	140	12:25:00 PM	9:25:00 AM	41	180	3	6	3	26	29	F
025-0064	74.5193	675	516	0.675	0.516	0.764444	483.218	15.4215	414	12:20:00 PM	11:15:00 AM	20	65	1.083	8.8	6	35	42	F
025-0074	8.30841	401	513	0.401	0.513	1.2793	546.202	1.52112	248	9:30:00 AM	8:15:00 AM	25	75	1.25	6.9	5	40	45	F
025-0076	6.83398	265	487	0.265	0.487	1.83774	82.8079	8.25281	357	8:20:00 AM	7:00:00 AM	15	80	1.333	8.7	11	33	44	F
025-0082	8.9965	569	933	0.569	0.933	1.63972	127.592	7.05097	171	8:45:00 AM	7:00:00 AM	20	105	1.75	5.6	28	24	52	M
025-0085	9.68076	248	354	0.248	0.354	1.42742	72.8624	13.2864	409	2:15:00 PM	11:00:00 AM	45	195	3.25	8.8	13	43	50	F
025-0089	6.28173	215	688	0.215	0.688	3.2	98.4608	6.37992	170	3:20:00 PM	12:15:00 PM	70	185	3.083	5.9	7	23	31	F
025-0092	7.52755	86	526	0.086	0.526	6.11628	60.8373	12.3733	141	7:55:00 AM	6:30:00 AM	16	85	1.417	7	19	23	42	M
025-0093	8.11275	334	295	0.334	0.295	0.883234	158.409	5.12139	406	8:30:00 AM	7:40:00 AM	45	50	0.833	6.5	5	31	36	M
